# Supplementary material for: Hsa_circ_0000081 promotes the function of gastric cancer through sponging hsa-miR-423-5p to influence 3-phosphoinositide-dependent kinase 1 expression
Source: Bioengineered. 2022 Mar 18;13(4):8277–90. doi: 10.1080/21655979.2022.2053796 (PMC9162021; doi:10.1080/21655979.2022.2053796)
Supplement: Supplemental Material [file KBIE_A_2053796_SM7566.zip]

Archive with 5 entries (5 files):
- Fig S1.jpg
- Fig S2.jpg
- Fig S3.jpg
- Table S1.xls
- Table S2.xlsx
