# Supplementary material for: Hsa_circ_0000081 promotes the function of gastric cancer through sponging hsa-miR-423-5p to influence 3-phosphoinositide-dependent kinase 1 expression
Source: Bioengineered. 2022 Mar 18;13(4):8277–90. doi: 10.1080/21655979.2022.2053796 (PMC9162021; doi:10.1080/21655979.2022.2053796)
Supplement: Supplemental Material [file KBIE_A_2053796_SM7566.zip › Table S1.xls]

## Sheet: Table S1
Table S1 primer sequence
Primer	Sequence 5’-3’
Hsa_circ_0000081	F: CGGCAAGGAGGTGGTTTCTTC
	R: TGTTCCATGATGAGGTAGGCAC
Hsa-miR-423-5p	F: CGGGCTGAGGGGCAGAGAGCG
	R: CAGCCACAAAAGAGCACAAT
Homo U6	F: CTCGCTTCGGCAGCACA
	R: AACGCTTCACGAATTTGCGT
LASP1	F: CCCTTGCCTGCCTCCTA
	R: GCCACCTAACCCAGATCCT
MDM4	F: CGGTAGATGGGAAGCTGT
	R: CCTGGCCTGACCTCAAT
PDPK1	F: ATCTCCTGAGCCAGTTTG
	R: TATGTTGCTGCCTGACCT
NCS1	F: CTTGGACAATGATGGCTAC
	R: GAGTGTTCTCCTCCTCTGG
SOX12	F: AAGAGGCCGATGAACGCATT
	R: TAGTCCGGGTAATCCGCCAT
GAPDH	F: GGGAAACTGTGGCGTGAT
	R: GAGTGGGTGTCGCTGTTGA
