# Supplementary material for: Hsa_circ_0000081 promotes the function of gastric cancer through sponging hsa-miR-423-5p to influence 3-phosphoinositide-dependent kinase 1 expression
Source: Bioengineered. 2022 Mar 18;13(4):8277–90. doi: 10.1080/21655979.2022.2053796 (PMC9162021; doi:10.1080/21655979.2022.2053796)
Supplement: Supplemental Material [file KBIE_A_2053796_SM7566.zip › Table S2.xlsx]

## Sheet: Sheet1
		Table S2 The predicted results of miRNAs sponged by circRNA-0000081
ID	CircRNA ID	Family	species	MSA Start	MSA End	Site Type
1	chr1:64474976|64516388	let-7-5p/98-5p/miR-4458/4500	9606	85	92	8mer-1a
2	chr1:64474976|64516388	miR-1233-5p/6778-5p	9606	26	32	7mer-m8
3	chr1:64474976|64516388	miR-1237-5p/4488/4697-5p	9606	20	25	6mer
4	chr1:64474976|64516388	miR-1249-5p/6797-5p	9606	24	29	6mer
5	chr1:64474976|64516388	miR-1269	9606	37	42	6mer
6	chr1:64474976|64516388	miR-1272	9606	90	96	7mer-m8
7	chr1:64474976|64516388	miR-1273-5p/30-3p/3689-3p/6779-5p/6780-5p	9606	25	31	7mer-m8
8	chr1:64474976|64516388	miR-128-5p	9606	19	24	6mer
9	chr1:64474976|64516388	miR-1296-3p	9606	28	33	6mer
10	chr1:64474976|64516388	miR-1322	9606	91	96	6mer
11	chr1:64474976|64516388	miR-1343-3p/6783-3p	9606	40	45	6mer
12	chr1:64474976|64516388	miR-149-3p/4728-5p/6785-5p/6883-5p	9606	24	31	8mer-1a
13	chr1:64474976|64516388	miR-1914-3p/5194/6738-5p	9606	23	28	6mer
14	chr1:64474976|64516388	miR-194-3p	9606	28	34	7mer-m8
15	chr1:64474976|64516388	miR-196-5p	9606	85	90	6mer
16	chr1:64474976|64516388	miR-196b-3p	9606	59	65	7mer-1a
17	chr1:64474976|64516388	miR-202-3p	9606	86	92	7mer-1a
18	chr1:64474976|64516388	miR-2277-3p	9606	59	65	7mer-1a
19	chr1:64474976|64516388	miR-27a-5p	9606	36	42	7mer-1a
20	chr1:64474976|64516388	miR-2861	9606	17	23	7mer-m8
21	chr1:64474976|64516388	miR-30-3p	9606	25	31	7mer-m8
22	chr1:64474976|64516388	miR-30-3p/6788-5p	9606	26	31	6mer
23	chr1:64474976|64516388	miR-3065-3p	9606	70	76	7mer-1a
24	chr1:64474976|64516388	miR-3136-5p/4439	9606	63	69	7mer-m8
25	chr1:64474976|64516388	miR-3140-5p	9606	15	20	6mer
26	chr1:64474976|64516388	miR-3194-3p	9606	55	60	6mer
27	chr1:64474976|64516388	miR-328-5p/6885-5p	9606	20	26	7mer-m8
28	chr1:64474976|64516388	miR-3622a-5p	9606	81	87	7mer-1a
29	chr1:64474976|64516388	miR-3660/4526	9606	60	66	7mer-m8
30	chr1:64474976|64516388	miR-3690	9606	38	45	8mer-1a
31	chr1:64474976|64516388	miR-3713	9606	43	48	6mer
32	chr1:64474976|64516388	miR-378-3p/422	9606	37	43	7mer-m8
33	chr1:64474976|64516388	miR-383-3p	9606	69	76	8mer-1a
34	chr1:64474976|64516388	miR-3927-3p/6831-5p	9606	85	90	6mer
35	chr1:64474976|64516388	miR-423-5p/3184-5p	9606	23	28	6mer
36	chr1:64474976|64516388	miR-4254	9606	39	45	7mer-1a
37	chr1:64474976|64516388	miR-4291	9606	71	77	7mer-1a
38	chr1:64474976|64516388	miR-4423-3p	9606	81	87	7mer-m8
39	chr1:64474976|64516388	miR-4444	9606	47	53	7mer-1a
40	chr1:64474976|64516388	miR-4513/6855-3p	9606	62	69	8mer-1a
41	chr1:64474976|64516388	miR-455-3p.2	9606	31	37	7mer-1a
42	chr1:64474976|64516388	miR-4638-3p	9606	38	43	6mer
43	chr1:64474976|64516388	miR-4648	9606	27	32	6mer
44	chr1:64474976|64516388	miR-4654/4769-5p	9606	27	32	6mer
45	chr1:64474976|64516388	miR-4716-3p/6794-5p	9606	22	27	6mer
46	chr1:64474976|64516388	miR-4735-5p	9606	76	81	6mer
47	chr1:64474976|64516388	miR-4760-3p	9606	74	80	7mer-1a
48	chr1:64474976|64516388	miR-496.1	9606	45	50	6mer
49	chr1:64474976|64516388	miR-5009-5p/8058	9606	36	42	7mer-m8
50	chr1:64474976|64516388	miR-506-5p	9606	73	78	6mer
51	chr1:64474976|64516388	miR-5581-3p	9606	94	100	7mer-1a
52	chr1:64474976|64516388	miR-5582-5p	9606	81	87	7mer-1a
53	chr1:64474976|64516388	miR-5693	9606	29	34	6mer
54	chr1:64474976|64516388	miR-5705	9606	50	56	7mer-1a
55	chr1:64474976|64516388	miR-6499-3p	9606	30	36	7mer-1a
56	chr1:64474976|64516388	miR-6516-5p	9606	31	37	7mer-m8
57	chr1:64474976|64516388	miR-6719-3p	9606	61	66	6mer
58	chr1:64474976|64516388	miR-6730-3p	9606	61	66	6mer
59	chr1:64474976|64516388	miR-6732-5p	9606	22	27	6mer
60	chr1:64474976|64516388	miR-6735-3p	9606	17	22	6mer
61	chr1:64474976|64516388	miR-6736-3p	9606	57	62	6mer
62	chr1:64474976|64516388	miR-6762-5p/6845-5p	9606	19	24	6mer
63	chr1:64474976|64516388	miR-6795-5p/6887-5p	9606	21	26	6mer
64	chr1:64474976|64516388	miR-6799-5p	9606	25	31	7mer-1a
65	chr1:64474976|64516388	miR-6805-5p	9606	22	27	6mer
66	chr1:64474976|64516388	miR-6806-5p	9606	82	88	7mer-m8
67	chr1:64474976|64516388	miR-6846-5p/6848-5p	9606	20	25	6mer
68	chr1:64474976|64516388	miR-6857-3p	9606	63	69	7mer-1a
69	chr1:64474976|64516388	miR-7106-5p	9606	25	31	7mer-1a
70	chr1:64474976|64516388	miR-888-3p	9606	61	67	7mer-m8
71	chr1:64474976|64516388	miR-888-3p	9606	66	71	6mer
72	chr1:64474976|64516388	miR-892-5p	9606	73	78	6mer
73	chr1:64474976|64516388	miR-943	9606	64	69	6mer
